# Supplementary material for: Feedforward regulation of mRNA stability by prolonged extracellular signal-regulated kinase activity
Source: FEBS J. 2015 Jan 8;282(4):613–29. doi: 10.1111/febs.13172 (PMC4334673; doi:10.1111/febs.13172)
Supplement: Supplementary file 1 — Fig. S1. Time-course profiles of mRNA decay half-life of representative late response genes. Table S1. List of the ligand-responsive genes analyzed in the present study. Table S2. Sequences of PCR primers used in the present study. [file febs0282-0613-sd1.zip]

Archive with 1 entries (1 files):
- febs13172-sup-0001-FigureS1-TabS1-S2.pdf
